# Supplementary material for: Rapid activation of esophageal mechanoreceptors alters the pharyngeal phase of swallow: Evidence for inspiratory activity during swallow
Source: PLoS One. 2021 Apr 2;16(4):e0248994. doi: 10.1371/journal.pone.0248994 (PMC8018667; doi:10.1371/journal.pone.0248994)
Supplement: S1 Dataset — (XLSX) [file pone.0248994.s001.xlsx]

## Sheet: RAW
																	MyHy			GeHy			ThHy			ThPh			ThAr				Dia			UES												Durations	MyHy
Conditions	LAP	Conditions	Spike Start time	SWALL#	SW-Coord	Amplitude	MyHy	GeHy	ThHy	ThPh	ThAr	Dia	UES	RMS	UES	Duration	On	Peak	off	on	peak	off	on	peak	off	on	peak	off	on	peak	off	on	peak	off	off	on	peak	Resp Phase	LAP	Conditions	MyHy	GeHy	ThHy	ThPh	ThAr	Dia	UES		MyHy
	3	1	1635	1	4		0.106381	0.0557988	0.0451174	0.208159	0.068793	0.0618894	0.0670697				1634.3	1634.51	1634.79	1634.36	1634.66	1634.81	1634.33	1634.54	1634.77	1634.47	1634.71	1634.88	1634.47	1634.62	1634.78	1634.45	1634.6	1634.76	1634.74	1635	1635.46	3	3	1	54.4285	54.548	100	78.1937	49.8734	33.1279	45.1675		490.7
	3	1	1767	1	4		0.156989	0.0706395	0.0322143	0.215303	0.0998141	0.0794604	0.05885				1766.71	1766.89	1767.21	1766.78	1767.1	1767.2	1766.85	1766.96	1767.18	1766.94	1767.14	1767.24	1766.92	1767.08	1767.21	1766.86	1766.99	1767.17	1766.7	1766.92	1767.06	2	3	1	80.3216	69.0562	71.401	80.8772	72.3629	42.5333	39.6321		496.9
1 = water	3	1	1767	2	4		0.11109	0.0626031	0.0369844	0.162069	0.110159	0.0696715	0.0758793				1771.27	1771.43	1771.74	1771.34	1771.58	1771.76	1771.38	1771.56	1771.72	1771.44	1771.69	1771.83	1771.45	1771.56	1771.72	1771.36	1771.57	1771.66	1771.67	1771.84	1772.16	3	3	1	56.8378	61.1999	81.9736	60.8801	79.8626	37.2935	51.1003		466.2
2 = esophageal distention	3	2	1830	1	4		0.120955	0.0603599	0.0361523	0.205249	0.104172	0.0604874	0.109929		0.0715634		1834.6	1834.77	1835.05	1834.67	1834.91	1835.05	1834.7	1834.89	1834.99	1834.76	1834.96	1835.07	1834.78	1834.9	1835.05	1834.69	1834.89	1834.97	1834.66	1835.03	1835.24	3	3	2	61.8852	59.0069	80.1295	77.1008	75.5226	32.3775	74.0308		454.4
3 = ED+H2O	3	2	1903	1	4		0.117545	0.060095	0.0291723	0.222884	0.0862744	0.0722997	0.122155		0.0811446		1902.5	1902.67	1902.94	1902.56	1902.81	1902.97	1902.58	1902.81	1902.9	1902.65	1902.86	1903.04	1902.67	1902.8	1903.05	1902.59	1902.67	1902.89	1902.55	1902.99	1903.45	3	3	2	60.1405	58.7479	64.6585	83.7252	62.5469	38.7003	82.264		436.2
4 distension only UES	3	3	2030	2	2		0.146193	0.0750972	0.0355929	0.266209	0.1343	0.0864186	0.0739188		0.0719595		2032.03	2032.2	2032.52	2032.04	2032.33	2032.5	2031.93	2032.31	2032.42	2032.18	2032.35	2032.53	2032.16	2032.28	2032.55	2032.14	2032.26	2032.42	2032.08	2032.53	2033.45	3	3	3	74.7982	73.4139	78.8896	100	97.3646	46.2578	49.7799		492.3
	3	3	2030	3	4		0.19545	0.0904855	0.0312171	0.245459	0.127058	0.186819	0.11185		0.0999349		2034.53	2034.72	2034.96	2034.6	2034.86	2035.06	2034.62	2034.82	2035	2034.69	2034.91	2035.12	2034.72	2034.83	2035.04	2034.66	2034.81	2034.94	2034.62	2035.02	2035.32	3	3	3	100	88.4573	69.1909	92.2053	92.1141	100	75.3241		428.9
* water	3	3	2101	2	4		0.176119	0.102293	0.0398217	0.210557	0.137935	0.0808716	0.148491		0.0974698		2104.12	2104.25	2104.51	2104.15	2104.39	2104.64	2104.19	2104.35	2104.49	2104.2	2104.47	2104.67	2104.25	2104.36	2104.55	2104.21	2104.34	2104.48	2104.18	2104.6	2104.78	3	3	3	90.1095	100	88.2623	79.0947	100	43.2887	100		393
	5	1	290	1	4		0.116685	0.0486238	0.477441	0.0586203	0.0541065	0.123673	0.0826054				289.94	290.066	290.109	290.007	290.058	290.106	289.976	290.072	290.111	289.956	290.053	290.118	290.014	290.082	290.134	289.944	290.099	290.153	290.109	290.244	290.379	3	5	1	70.9244	38.2881	73.2998	67.9806	16.9559	37.1018	23.1792		168.45
	5	1	290	2	4		0.103871	0.0297081	0.383099	0.0504318	0.0583295	0.127246	0.118857				291.226	291.261	291.326	291.217	291.27	291.32	291.3	291.379	291.44	291.175	291.25	291.303	291.193	291.325	291.468	291.037	291.117	291.223	291.083	291.458	291.565	3	5	1	63.1357	23.3933	58.8157	58.4845	18.2792	38.1735	33.3515		100.16
	5	1	290	3	4		0.104558	0.047478	0.650556	0.050133	0.0563226	0.2255	0.0992651				292.943	293.073	293.201	292.944	293.069	293.195	292.987	293.167	293.201	293.016	293.057	293.2	292.99	293.102	293.237	293.004	293.036	293.088	293.171	293.308	293.448	3	5	1	63.5534	37.3859	99.8774	58.1381	17.6503	67.6496	27.8539		257.98
	5	1	410	1	4		0.139824	0.0481421	0.377784	0.047876	0.0390826	0.0685595	0.115588				409.509	409.624	409.706	409.525	409.634	409.697	409.537	409.655	409.744	409.367	409.627	409.68	409.353	409.66	409.777	409.329	409.411	409.684	409.69	409.801	410.101	3	5	1	84.9891	37.9088	57.9998	55.5208	12.2477	20.5677	32.4342		197.02
bi-phasic	5	1	410	2	4		0.10965	0.0763427	0.35839	0.048181	0.0511318	0.0759047	0.17292				411.737	411.779	411.841	411.71	411.876	411.94	411.827	411.884	411.955	411.606	411.894	411.952	411.686	411.744	411.936	411.565	411.617	411.83	411.906	412.043	412.32	3	5	1	66.6486	60.115	55.0223	55.8744	16.0236	22.7713	48.5217		103.64
multi-phasic	5	1	410	3	4		0.111778	0.0373818	0.307564	0.0635859	0.0491084	0.0657341	0.126042				415.836	415.89	416.059	415.842	415.903	416.082	415.831	415.975	416.074	415.669	416.098	416.177	415.796	415.903	416.066	415.648	415.714	415.807	415.998	416.117	416.265	3	5	1	67.9419	29.4358	47.2192	73.7392	15.3896	19.7201	35.3675		222.75
	5	1	3357	1	4		0.133631	0.0262967	0.559617	0.045759	0.275012	0.0521405	0.126295				3357.36	3357.43	3357.5	3357.29	3357.45	3357.49	3357.42	3357.58	3357.67	3357.37	3357.43	3357.58	3357.24	3357.39	3357.72	3357.14	3357.21	3357.33	3357.44	3357.63	3357.67	2	5	1	81.2249	20.707	85.9158	53.0657	86.183	15.6421	35.4386		139.5
	5	1	3357	2	4		0.135343	0.0705559	0.433998	0.0526387	0.251186	0.150416	0.252039				3358.92	3359	3359.05	3358.9	3358.99	3359.05	3358.94	3359.1	3359.16	3358.75	3359	3359.04	3358.69	3358.81	3359.15	3358.63	3358.72	3358.88	3358.98	3359.14	3359.26	3	5	1	82.2653	55.5583	66.63	61.0438	78.7166	45.1244	70.7224		132.1
no signal	5	2	645	1	4		0.101687	0.0437507	0.25293	0.0529736	0.0376244	0.0654213	0.24188		0.164344		646.613	646.649	646.71	646.552	646.632	646.788	646.568	646.648	646.664	646.747	646.831	646.871	646.577	646.636	646.794	646.351	646.489	646.709	646.351	646.805	647.11	3	5	2	61.8084	34.4509	38.8314	61.4323	11.7907	19.6263	67.8719		96.95
	5	2	948	1	4		0.0792635	0.0171584	0.22684	0.0523851	0.164801	0.0903043	0.284466		0.119515		949.52	949.585	949.66	949.486	949.576	949.646	949.525	949.574	949.655	949.339	949.475	949.765	949.435	949.474	949.724	949.315	949.381	949.641	949.269	949.765	949.843	3	5	2	48.1786	13.5112	34.8259	60.7498	51.6451	27.0911	79.8215		139.8
	5	2	1015	1	2		0.100553	0.0215384	0.262523	0.0417513	0.234434	0.112208	0.247087		0.122547		1016.08	1016.19	1016.25	1016.1	1016.12	1016.15	1016.29	1016.47	1016.52	1016.11	1016.16	1016.54	1016.23	1016.27	1016.56	1016.1	1016.17	1016.25	1016.08	1016.61	1016.9	3	5	2	61.119	16.9601	40.3041	48.418	73.4666	33.6621	69.3328		172.4
no clue, if right	5	3	1245	2	4		0.141402	0.0894594	0.651354	0.0763936	0.215802	0.276417	0.305187		0.165013		1247.18	1247.28	1247.35	1247.2	1247.28	1247.32	1247.3	1247.46	1247.68	1246.96	1247.33	1247.4	1247.03	1247.32	1247.52	1246.99	1247.08	1247.34	1247.06	1247.44	1247.6	3	5	3	85.9481	70.4436	100	88.5918	67.6277	82.9247	85.6359		167.9
signal looks odd	5	3	1245	3	4		0.16452	0.126994	0.438751	0.0578856	0.173482	0.234912	0.209067		0.122761		1250.13	1250.22	1250.41	1250.26	1250.32	1250.41	1250.17	1250.33	1250.45	1250.26	1250.35	1250.45	1250.04	1250.29	1250.51	1250.02	1250.19	1250.23	1249.89	1250.49	1250.57	3	5	3	100	100	67.3598	67.1286	54.3657	70.4731	58.6643		280.4
	5	3	1355	2	4		0.140286	0.0809226	0.555001	0.0559676	0.298639	0.333335	0.356378		0.122522		1359.6	1359.84	1359.92	1359.62	1359.85	1359.93	1359.8	1360.02	1360.06	1360	1360.03	1360.28	1359.52	1359.7	1360.07	1359.45	1359.54	1359.72	1359.73	1360	1360.19	3	5	3	85.2697	63.7214	85.2072	64.9043	93.5873	100	100		319.6
	5	3	3595	2	4		0.0888858	0.0399104	0.420394	0.0659283	0.319102	0.134861	0.241287		0.24		3598.99	3599.06	3599.22	3598.98	3599.08	3599.13	3599.03	3599.14	3599.26	3599.03	3599.29	3599.4	3598.75	3599.11	3599.29	3598.71	3598.8	3599.07	3598.69	3599.25	3599.37	3	5	3	54.0273	31.4269	64.5416	76.4556	100	40.4579	67.7054		226.7
not included	5	3	3595	3	4		0.121151	0.0730966	0.310022	0.0862309	0.311132	0.0925712	0.282411		0.257307		3600.86	3601.05	3601.13	3600.97	3601.04	3601.1	3600.89	3601.08	3601.32	3601.21	3601.27	3601.54	3600.77	3600.81	3601.26	3600.65	3600.78	3600.94	3600.79	3601.22	3601.29	2	5	3	73.6391	57.5589	47.5966	100	97.5024	27.7712	79.2447		262.9
	6	1	3250	1	4		0.17217	0.284291	0.353789	0.240039	0.167651	0.0920063	0.0517343				3249.7	3250.18	3250.34	3249.82	3250.16	3250.38	3249.87	3250.02	3250.32	3250.04	3250.3	3250.42	3249.88	3250.04	3250.26	3249.97	3250.13	3250.3	3249.68	3249.83	3250.13	3	6	1	99.8213	94.1445	64.3227	90.5258	63.9168	100	97.7301		632.1
	6	1	3250	2	4		0.149511	0.287012	0.395591	0.20461	0.13785	0.0615398	0.0495885				3251.31	3251.43	3251.54	3251.48	3251.8	3252.1	3251.51	3251.67	3251.94	3251.7	3251.9	3252.09	3251.63	3251.72	3251.97	3251.68	3251.73	3251.88	3251.36	3251.58	3251.79	3	6	1	86.6838	95.0454	71.9229	77.1645	52.5551	66.8865	93.6766		224.7
no offset	6	1	3310	1	4		0.156664	0.198066	0.39854	0.126367	0.160185	0.045073	0.0410988				3308.63	3308.89	3309	3308.47	3308.88	3309.08	3308.65	3308.85	3308.94	3308.58	3308.83	3309.08	3308.51	3308.59	3308.96	3308.52	3308.55	3308.92	3308.9	3309	3309.08	3	6	1	90.8314	65.5906	72.4591	47.6567	61.0706	48.9891	77.6387		376.6
	6	1	3310	2	4		0.15083	0.259081	0.343353	0.224515	0.139024	0.0475912	0.0436574				3310.08	3310.18	3310.65	3310.3	3310.57	3310.71	3310.26	3310.41	3310.64	3310.28	3310.59	3310.79	3310.25	3310.45	3310.55	3310.34	3310.54	3310.66	3310.58	3310.71	3310.77	3	6	1	87.4487	85.7961	62.4254	84.6712	53.0028	51.726	82.4721		563
Swallow breathing coordination	6	1	3310	3	2		0.12762	0.183665	0.387022	0.265161	0.118533	0.0750265	0.0457801				3315.78	3315.9	3316.32	3315.81	3316.2	3316.38	3315.98	3316.14	3316.3	3316.01	3316.28	3316.46	3315.97	3316.02	3316.42	3315.83	3315.89	3315.96	3316.25	3316.39	3316.44	3	6	1	73.992	60.8218	70.3649	100	45.1908	81.545	86.4822		537.3
1- Inspiration	6	2	3775	1	4		0.126802	0.0855948	0.290152	0.166256	0.111045	0.0395196	0.0485645		0.0283122		3775.27	3775.41	3775.69	3775.34	3775.49	3775.83	3775.51	3775.63	3775.8	3775.59	3775.77	3775.91	3775.55	3775.61	3775.79	3775.64	3775.67	3775.78	3775.79	3775.89	3775.98	3	6	2	73.5174	28.3451	52.7529	62.6999	42.3359	42.9531	91.742		417.4
2-I-E	6	2	3837	1	4		0.0958528	0.083992	0.392491	0.142398	0.138082	0.0394741	0.0524562		0.0334874		3837.13	3837.45	3837.59	3837.09	3837.43	3837.73	3837.41	3837.61	3837.68	3837.49	3837.61	3837.85	3837.55	3837.63	3837.71	3837.47	3837.61	3837.7	3837.68	3837.81	3837.94	3	6	2	55.5738	27.8144	71.3592	53.7027	52.6437	42.9037	99.0938		456.4
3-E-I	6	2	3910	1	4		0.140065	0.083096	0.349808	0.100739	0.0890055	0.0503508	0.0529359		0.0459815		3908.97	3909.27	3909.36	3909.02	3909.16	3909.49	3909.27	3909.42	3909.48	3909.28	3909.43	3909.52	3909.34	3909.43	3909.48	3909.31	3909.4	3909.53	3909.46	3909.58	3909.67	3	6	2	81.2073	27.5177	63.5991	37.9916	33.9333	54.7254	100		389.2
4-Expiration	6	3	4003	2	2		0.111316	0.301973	0.364429	0.19958	0.152145	0.0618057	0.0445781		0.0353646		4006.23	4006.32	4006.86	4006.18	4006.75	4007.02	4006.38	4006.51	4006.83	4006.46	4006.94	4007.01	4006.51	4006.63	4006.89	4006.42	4006.54	4006.65	4006.76	4006.86	4006.97	3	6	3	64.5389	100	66.2573	75.2678	58.0053	67.1755	84.2115		627.7
	6	3	4003	3	3		0.127006	0.238722	0.444332	0.261618	0.151323	0.0538686	0.0507198		0.0534203		4007.76	4008.29	4008.44	4007.79	4008.28	4008.55	4007.9	4008.12	4008.46	4007.91	4008.4	4008.57	4007.87	4008.06	4008.43	4007.82	4008.2	4008.31	4008.24	4008.36	4008.46	3	6	3	73.636	79.0539	80.7846	98.6642	57.6916	58.5489	95.8136		675.7
	6	3	4003	4	3		0.172478	0.26541	0.435096	0.205648	0.150324	0.0469586	0.0506868		0.0321312		4009.77	4009.83	4010.13	4009.55	4009.96	4010.18	4009.6	4009.73	4010.06	4009.59	4010.13	4010.27	4009.61	4009.92	4010.06	4009.6	4009.91	4010.1	4009.9	4010.08	4010.11	3	6	3	100	87.892	79.1053	77.5559	57.3111	51.0384	95.7513		362.4
	6	3	4138	2	4		0.144487	0.205121	0.439969	0.145464	0.262296	0.0470683	0.0525313		0.0318772		4142.96	4143.18	4143.32	4142.7	4143.17	4143.37	4142.9	4143.02	4143.3	4142.91	4143.04	4143.45	4142.93	4143.07	4143.27	4142.86	4143.17	4143.23	4143.19	4143.31	4143.37	3	6	3	83.7709	67.9268	79.9913	54.8587	100	51.1577	99.2357		360.8
	6	3	4138	3	4		0.130078	0.2387	0.486084	0.180596	0.111986	0.0485876	0.0432988		0.0418963		4145.5	4145.73	4145.85	4145.53	4145.7	4145.89	4145.45	4145.6	4145.85	4145.53	4145.74	4145.97	4145.42	4145.49	4145.75	4145.55	4145.59	4145.8	4145.31	4145.46	4145.59	1	6	3	75.4169	79.0466	88.3756	68.1082	42.6945	52.809	81.7948		346.8
	6	3	4205	2	4		0.122904	0.199277	0.447266	0.174368	0.210447	0.0528323	0.051308		0.0479068		4209.16	4209.21	4209.41	4209.18	4209.34	4209.5	4209.13	4209.29	4209.42	4209.18	4209.47	4209.61	4209.09	4209.14	4209.41	4209.2	4209.32	4209.45	4209.38	4209.49	4209.58	3	6	3	71.2577	65.9916	81.318	65.7594	80.2327	57.4225	96.9248		254.9
	6	3	4205	3	4		0.14503	0.211179	0.550021	0.210811	0.107018	0.0422187	0.043795		0.0421981		4210.64	4210.75	4210.94	4210.61	4210.97	4211.24	4210.76	4210.9	4211.08	4210.81	4211.07	4211.26	4210.75	4210.8	4211.17	4210.73	4210.95	4211.05	4211.04	4211.12	4211.19	3	6	3	84.0861	69.9332	100	79.5032	40.8007	45.8867	82.7321		299.4
	7	1	1748	1	4		0.123466	0.145714	0.13949	0.350346	0.0859172	0.00842981	0.05889				1747.47	1747.75	1747.97	1747.7	1747.94	1748.06	1747.72	1747.85	1748	1747.93	1747.97	1748.1	1747.76	1747.87	1748.02	1747.79	1747.88	1747.92	1747.59	1747.69	1747.77	3	7	1	73.2781	68.5734	91.7899	100	96.2123	36.5593	37.7543		497.8
	7	1	1748	2	4		0.115884	0.176069	0.1281	0.267219	0.0791454	0.0109091	0.068996				1752.23	1752.47	1752.65	1752.36	1752.69	1752.82	1752.42	1752.58	1752.77	1752.66	1752.72	1752.83	1752.46	1752.62	1752.75	1752.57	1752.68	1752.72	1752.39	1752.46	1752.65	2	7	1	68.7778	82.8588	84.2947	76.2729	88.629	47.3117	44.2332		421.1
	7	1	1822	1	4		0.16849	0.147342	0.115545	0.235769	0.0892996	0.00727047	0.0628927				1820.4	1820.49	1820.83	1820.54	1820.87	1820.95	1820.57	1820.78	1820.99	1820.84	1820.95	1821.11	1820.62	1820.76	1820.92	1820.73	1822.19	1822.2	1820.88	1820.99	1821.03	3	7	1	100	69.3395	76.0332	67.2962	100	31.5313	40.3204		429.4
	7	1	1898	1	4		0.107535	0.166477	0.0848837	0.20362	0.0660282	0.0103027	0.0621452				1897.84	1897.88	1898.3	1898.03	1898.24	1898.36	1897.98	1898.2	1898.36	1898.25	1898.32	1898.5	1897.99	1898.03	1898.36	1898.15	1898.25	1898.29	1898.36	1898.56	1898.65	3	7	1	63.8228	78.3445	55.8569	58.1198	73.94	44.6819	39.8411		456.9
	7	1	1898	2	4		0.11713	0.20161	0.151966	0.220651	0.0803845	0.0104942	0.0938372				1901.91	1902.11	1902.47	1901.94	1902.43	1902.55	1902.14	1902.33	1902.51	1902.37	1902.46	1902.63	1902.21	1902.32	1902.53	1902.3	1902.4	1902.46	1901.96	1902.1	1902.29	3	7	1	69.5173	94.8784	100	62.9808	90.0166	45.5123	60.1589		560.5
	7	2	2380	1	1		0.0908121	0.159108	0.142068	0.323869	0.0603011	0.00997206	0.0801995		0.160076		2380.6	2380.68	2380.83	2380.74	2380.94	2381.04	2380.78	2380.98	2381.02	2380.88	2381.13	2381.18	2380.77	2380.89	2381.04	2380.46	2380.68	2380.84	2381	2381.1	2381.24	3	7	2	53.8976	74.8767	93.4867	92.4424	67.5267	43.2479	51.4158		229.6
	7	2	2743	1	4		0.117305	0.0852609	0.0901706	0.203224	0.0408156	0.0102408	0.155982		0.0806522		2744.1	2744.28	2744.59	2744.36	2744.57	2744.67	2743.53	2744.54	2744.62	2744.57	2744.67	2744.75	2744.38	2744.52	2744.65	2744.44	2744.55	2744.6	2744.55	2744.75	2744.91	3	7	2	69.6212	40.1241	59.3359	58.0066	45.7063	44.4133	100		491.4
	7	3	2657	1	4		0.103048	0.172877	0.0963932	0.197473	0.0547061	0.0110789	0.129264		0.0613203		2661.45	2661.68	2662.1	2661.71	2662.06	2662.17	2661.64	2661.96	2662.1	2662.02	2662.09	2662.3	2661.75	2662	2662.16	2661.94	2661.98	2662.14	2662.17	2662.33	2662.52	2	7	3	61.1595	81.3566	63.4306	56.3652	61.2613	48.0482	82.8712		650.7
	7	3	2657	2	4		0.080665	0.120356	0.108675	0.136996	0.0439792	0.00919992	0.118991		0.081456		2664.13	2664.51	2664.59	2664.44	2664.67	2664.89	2664.4	2664.76	2664.88	2664.8	2664.86	2664.99	2664.5	2664.64	2664.87	2664.43	2664.5	2664.6	2664.77	2665	2665.29	3	7	3	47.8752	56.6399	71.5126	39.1031	49.249	39.8992	76.285		456.6
	7	3	2743	2	1		0.108756	0.212493	0.139561	0.293901	0.0481479	0.0230579	0.141026		0.130531		2747.74	2747.94	2747.99	2747.82	2748.11	2748.3	2747.89	2748.14	2748.24	2748.16	2748.26	2748.43	2747.97	2748.01	2748.29	2747.96	2748.11	2748.19	2748.17	2748.33	2748.59	3	7	3	64.5475	100	91.8367	83.8888	53.9172	100	90.4117		253.5
	8	1	2028	1	2		0.135977	0.0367833	0.288595	0.203907	0.0980676	0.00974796	0.399632				2028.23	2028.38	2028.5	2028.06	2028.35	2028.51	2028.15	2028.38	2031.29	2028.09	2028.49	2028.58	2028.21	2028.37	2028.44	2028.16	2028.34	2028.53	2027.22	2027.47	2027.62	3	8	1	100	75.5185	92.3323	75.5966	73.4658	64.0815	57.4451		273.5
	8	1	2028	2	4		0.113848	0.0373281	0.273461	0.19263	0.0712174	0.0130418	0.416929				2029.5	2029.78	2029.94	2029.49	2029.8	2029.95	2029.64	2029.79	2029.92	2029.96	2030.02	2030.04	2029.8	2029.91	2030.08	2029.7	2029.8	2029.93	2028.24	2028.43	2028.56	3	8	1	83.7259	76.6371	87.4903	71.4156	53.3514	85.7349	59.9314		440.9
	8	1	2028	3	4		0.121528	0.0487076	0.206947	0.24268	0.0744959	0.00922824	0.38187				2031.86	2032	2032.26	2031.6	2032.17	2032.28	2031.97	2032.12	2032.25	2032.01	2032.23	2032.4	2031.99	2032.13	2032.27	2032.07	2032.12	2032.25	2031.91	2032.25	2032.33	3	8	1	89.3735	100	66.2101	89.9713	55.8075	60.665	54.8919		401.3
	8	1	2103	2	4		0.11504	0.0358423	0.231531	0.232096	0.0820716	0.0104419	0.410662				2104.53	2104.85	2105.05	2104.58	2104.89	2105.05	2104.69	2104.93	2105.03	2104.74	2105.02	2105.14	2104.68	2104.86	2105.08	2104.54	2104.88	2105.06	2104.63	2105.01	2105.17	3	8	1	84.6024	73.5867	74.0754	86.0471	61.4827	68.643	59.0306		527
	8	1	2103	3	4		0.117966	0.0478537	0.312561	0.238246	0.0700635	0.0119902	0.414827				2105.92	2106.36	2106.46	2105.94	2106.36	2106.47	2106.1	2106.26	2106.42	2106.13	2106.41	2106.52	2106.02	2106.34	2106.49	2106.16	2106.29	2106.51	2105.98	2106.4	2106.53	3	8	1	86.7541	98.2467	100	88.3273	52.487	78.8215	59.6292		538.2
	8	2	2458	1	4		0.0832945	0.0154342	0.242481	0.0924655	0.0606161	0.00816507	0.453031		0.316419		2461.13	2461.26	2461.5	2461.15	2461.4	2461.46	2461.28	2461.39	2461.48	2461.19	2461.4	2461.46	2461.24	2461.4	2461.5	2460.08	2460.21	2460.28	2461.18	2461.46	2461.63	3	8	2	61.2563	31.6874	77.5786	34.2806	45.4097	53.6758	65.1209		376.6
	8	3	2262	1	4		0.0950742	0.0207991	0.17393	0.112894	0.0696395	0.0107117	0.490693		0.433988		2267.61	2267.67	2267.74	2267.56	2267.65	2267.74	2267.56	2267.75	2267.87	2267.56	2267.75	2268.46	2267.56	2267.67	2268.27	2267.61	2267.67	2267.81	2267.44	2267.76	2267.86	2	8	3	69.9193	42.702	55.6467	41.8542	52.1694	70.4167	70.5346		134.1
	8	3	2262	2	4		0.0874937	0.0234488	0.268479	0.0886207	0.0683259	0.00922266	0.612831		0.557048		2269.22	2269.31	2269.39	2269.22	2269.45	2269.52	2269.34	2269.44	2269.53	2269.33	2269.58	2269.76	2269.26	2269.4	2269.55	2269.17	2269.5	2269.54	2269.24	2269.51	2269.73	3	8	3	64.3444	48.1419	85.8965	32.8552	51.1853	60.6282	88.0913		175
	8	3	2348	1	4		0.111755	0.0354674	0.208715	0.0916134	0.0862838	0.0090984	0.23951		0.408417		2354.29	2354.49	2354.73	2354.25	2354.65	2354.72	2354.49	2354.6	2354.72	2354.5	2354.76	2354.84	2354.39	2354.46	2354.77	2354.48	2354.6	2354.67	2354.38	2354.72	2354.86	3	8	3	82.1862	72.8169	66.7758	33.9648	64.6382	59.8114	34.4283		432.6
	8	3	2348	2	4		0.10422	0.0359337	0.221293	0.137919	0.0797776	0.0112893	0.543424		0.472614		2355.37	2355.6	2355.71	2355.37	2355.64	2355.72	2355.48	2355.62	2355.69	2355.5	2355.7	2355.85	2355.45	2355.64	2355.81	2355.53	2355.64	2355.79	2355.41	2355.69	2355.78	3	8	3	76.6455	73.7744	70.7999	51.1322	59.7642	74.2141	78.1145		333.4
	8	3	2458	2	4		0.126863	0.040564	0.200213	0.269731	0.133487	0.0152118	0.523958		0.44396		2467.12	2467.33	2467.39	2467.11	2467.25	2467.41	2467.05	2467.29	2467.38	2467.01	2467.37	2467.5	2466.93	2467.21	2467.46	2466.91	2467.06	2467.39	2466.94	2467.39	2467.44	3	8	3	93.2976	83.2806	64.0557	100	100	100	75.3164		270.3
	8	3	2458	3	4		0.102693	0.0403115	0.252752	0.167841	0.120475	0.0125448	0.695677		0.658871		2468.09	2468.46	2468.53	2467.91	2468.45	2468.55	2468.2	2468.4	2468.51	2468.22	2468.48	2468.63	2468.18	2468.25	2468.58	2468.13	2468.34	2468.53	2468.1	2468.5	2468.66	3	8	3	75.5221	82.7621	80.8648	62.2254	90.2517	82.4675	100		434.7
																																						1= I
																																						2= I2-E1 transition
																																						3= E2
[truncated: 8 more columns]
